# Supplementary material for: A Pilot Study to Evaluate Early Predictive Value of Thorax Perfusion-CT in Advanced NSCLC
Source: Cancers (Basel). 2021 Nov 6;13(21):5566. doi: 10.3390/cancers13215566 (PMC8583202; doi:10.3390/cancers13215566)
Supplement: Supplementary file 1 [file cancers-13-05566-s001.zip]

Archive with 1 entries (1 files):
- cancers-1351389-supplementary.pdf
